# Supplementary material for: Too many wild boar? Modelling fertility control and culling to reduce wild boar numbers in isolated populations
Source: PLoS One. 2020 Sep 18;15(9):e0238429. doi: 10.1371/journal.pone.0238429 (PMC7500663; doi:10.1371/journal.pone.0238429)
Supplement: S1 File — (XLSX) [file pone.0238429.s001.xlsx]

## Sheet: Sheet1
Year	Population estimates		Summer counts					Summer captures					Autumn/Winter culling
	Summer CMR	Autumn DS	Piglets	Yearling females	Yearling males	Adult females	Adult male	Piglets	Yearling females	Yearling males	Adult females	Adult males	Piglets	Yearling females	Yearling males	Adult females	Adult males
2001	3806.77	2074	439	207	192	298	165	230	107	149	51	38	7	11	23	84	71
2002	2488.82	2137	197	75	91	290	141	0	34	28	41	42	16	9	21	67	95
2003	3065.16	2001	554	82	81	471	120	367	25	47	109	72	26	7	5	55	54
2004	3479.09	2362	966	39	77	349	91	751	7	21	100	42	36	14	14	79	70
2005	4278.47	2759	1047	118	101	350	123	1062	62	75	80	63	23	18	15	83	86
2006	3858.23	2223	1039	144	122	349	92	1026	125	101	115	45	26	13	23	115	159
2007	1682.37	1824	240	89	78	273	111	130	45	45	57	50	13	17	17	105	79
2008	1280.76	1239	236	41	56	282	107	106	32	30	129	54	10	15	24	83	50
2009	2165.41	1122	605	54	25	241	89	353	39	17	17	7	37	14	12	70	43
2010	3811.95	2412	762	48	47	242	89	612	7	9	57	49	69	13	51	44	63
2011	2927.36	1600	847	142	105	267	81	860	88	104	94	37	87	40	67	87	61
2012	3298.04	1868	677	52	65	212	50	859	42	53	71	17	23	33	55	61	84
2013	3953.19	2422	845	25	42	173	65	1088	27	28	39	22	3	21	37	64	74
2014	3278.82	1847	752	49	59	224	55	914	26	43	30	20	35	31	52	58	97
2015	4266.56	3039	600	54	54	174	69	1082	12	46	27	11	9	34	63	80	98
2016	3441.86	2916	685	126	63	250	119	920	100	125	61	21	60	113	75	346	164
2017	1732.48	1645	6	23	15	59	72	0	6	4	14	26	4	5	10	47	97
2018	2315.72	2568	475	4	4	111	28	700	2	2	14	10	NA	NA	NA	NA	NA
Year	Adjusted summer counts				Removals
	Total	Piglets	Adult female (>1yr)	Adult male (>1yr)	Piglets	Adult female (>1yr)	Adult male (>1yr)
2001	2649	811	933	905	237	253	281
2002	2282	477	883	922	16	151	186
2003	2621	875	874	872	393	196	178
2004	3283	1782	716	785	787	200	147
2005	4101	2184	976	941	1085	243	239
2006	3635	1886	895	854	1052	368	328
2007	2151	542	817	792	143	224	191
2008	1590	418	573	599	116	259	158
2009	1555	807	393	355	390	140	79
2010	3146	1788	680	678	681	121	172
2011	2783	1448	699	636	947	309	269
2012	2910	1617	631	662	882	207	209
2013	3626	2436	571	619	1091	151	161
2014	2880	1656	601	623	949	145	212
2015	4217	2396	910	911	1091	153	218
2016	4143	2065	1134	944	980	620	385
2017	1695	63	858	774	4	72	137
2018	3296	2221	538	537	NA	NA	NA
