# Supplementary material for: Too many wild boar? Modelling fertility control and culling to reduce wild boar numbers in isolated populations
Source: PLoS One. 2020 Sep 18;15(9):e0238429. doi: 10.1371/journal.pone.0238429 (PMC7500663; doi:10.1371/journal.pone.0238429)
Supplement: S2 File — (ZIP) [file pone.0238429.s002.zip › rates.R]

library("MASS")

dat<-read.csv("./resources/rates.csv",header=T,as.is=T)

s1<-fitdistr(dat[dat[,"Type"]=="s1","Value"],"beta",list(shape1=1,shape2=1))
print(s1)
print(s1$loglik)
x<-1:100/100
plot(x,dbeta(x,s1$estimate[1],s1$estimate[2]),type='l',ylab="Probability density",xlab="Survival infant (s1)",ylim=c(0,max(dbeta(seq(from=0.01,to=0.99,by=0.01),s1$estimate[1],s1$estimate[2]))))

s2<-fitdistr(dat[dat[,"Type"]=="s2","Value"],"beta",list(shape1=1,shape2=1))
print(s2)
print(s2$loglik)
x<-1:100/100
plot(x,dbeta(x,s2$estimate[1],s2$estimate[2]),type='l',ylab="Probability density",xlab="Survival female (s2)",ylim=c(0,max(dbeta(seq(from=0.01,to=0.99,by=0.01),s2$estimate[1],s2$estimate[2]))))

s3<-fitdistr(dat[dat[,"Type"]=="s3","Value"],"beta",list(shape1=1,shape2=1))
print(s3)
print(s3$loglik)
x<-1:100/100
plot(x,dbeta(x,s3$estimate[1],s3$estimate[2]),type='l',ylab="Probability density",xlab="Survival male (s3)",ylim=c(0,max(dbeta(seq(from=0.01,to=0.99,by=0.01),s3$estimate[1],s3$estimate[2]))))

f<-fitdistr(dat[dat[,"Type"]=="f","Value"],"gamma",list(shape=1,rate =0.1),lower=0.001)
print(f)
print(f$loglik)
x<-1:(1.5*max(dat[dat[,"Type"]=="f","Value"])*100)/100
plot(x,dgamma(x,f$estimate[1],f$estimate[2]),type='l',ylab="Probability density",xlab="Offspring per female (f)")	

m<-fitdistr(dat[dat[,"Type"]=="m","Value"],"beta",list(shape1=1,shape2=1))
print(m)
print(m$loglik)
x<-1:100/100
plot(x,dbeta(x,m$estimate[1],m$estimate[2]),type='l',ylab="Probability density",xlab="Sex ratio (m)",ylim=c(0,max(dbeta(seq(from=0.01,to=0.99,by=0.01),m$estimate[1],m$estimate[2]))))
