# Supplementary material for: Too many wild boar? Modelling fertility control and culling to reduce wild boar numbers in isolated populations
Source: PLoS One. 2020 Sep 18;15(9):e0238429. doi: 10.1371/journal.pone.0238429 (PMC7500663; doi:10.1371/journal.pone.0238429)
Supplement: S2 File — (ZIP) [file pone.0238429.s002.zip › resources/data.csv]

Year	P_i	P_f	P_m	C_p	C_f	C_m
2001	811	933	905	237	253	281
2002	477	883	922	16	151	186
2003	875	874	872	393	196	178
2004	1782	716	785	787	200	147
2005	2184	976	941	1085	243	239
2006	1886	895	854	1052	368	328
2007	542	817	792	143	224	191
2008	418	573	599	116	259	158
2009	807	393	355	390	140	79
2010	1788	680	678	681	121	172
2011	1448	699	636	947	309	269
2012	1617	631	662	882	207	209
2013	2436	571	619	1091	151	161
2014	1656	601	623	949	145	212
2015	2396	910	911	1091	153	218
2016	2065	1134	944	980	620	385
2017	63	858	774	4	72	137
2018	2221	538	537	NA	NA	NA
