# Supplementary material for: Too many wild boar? Modelling fertility control and culling to reduce wild boar numbers in isolated populations
Source: PLoS One. 2020 Sep 18;15(9):e0238429. doi: 10.1371/journal.pone.0238429 (PMC7500663; doi:10.1371/journal.pone.0238429)
Supplement: S2 File — (ZIP) [file pone.0238429.s002.zip › resources/model.bug]

model{ 
	s1 ~ dbeta(1.9230543,1.5380227)
	s2 ~ dbeta(2.8902202,1.4618428)
   	s3 ~ dbeta(2.8201067,1.5512821)
	f ~ dgamma(47.448382,8.659216)
	m ~ dbeta(31.23182,29.24564)
	k ~ dunif(0,20000)
	e1 ~ dunif(0,2)
	e2 ~ dunif(0,2)
	e3 ~ dunif(0,2)
	
	P.fit[1,1:4] <- P[1,1:4]
	for(i in 2:16){
		P[i,1] ~ dlnorm(log(max(1,s2*f*exp(-(P.fit[i-1,4]-C[i-1,4])/k)*(P.fit[i-1,2]-C[i-1,2]))),1/(e1^2))
		P[i,2] ~ dlnorm(log(max(1,m*s1*(P.fit[i-1,1]-C[i-1,1])+s2*(P.fit[i-1,2]-C[i-1,2]))),1/(e2^2))
		P[i,3] ~ dlnorm(log(max(1,(1-m)*s1*(P.fit[i-1,1]-C[i-1,1])+s3*(P.fit[i-1,3]-C[i-1,3]))),1/(e3^2))
		P.fit[i,1] ~ dlnorm(log(max(1,s2*f*exp(-(P.fit[i-1,4]-C[i-1,4])/k)*(P.fit[i-1,2]-C[i-1,2]))),1/(e1^2))
		P.fit[i,2] ~ dlnorm(log(max(1,m*s1*(P.fit[i-1,1]-C[i-1,1])+s2*(P.fit[i-1,2]-C[i-1,2]))),1/(e2^2))
		P.fit[i,3] ~ dlnorm(log(max(1,(1-m)*s1*(P.fit[i-1,1]-C[i-1,1])+s3*(P.fit[i-1,3]-C[i-1,3]))),1/(e3^2))
		P.fit[i,4] ~ sum(P.fit[i,1:3])}
	for(i in 17:18){
		P.fit[i,1] ~ dlnorm(log(max(1,s2*f*exp(-(P.fit[i-1,4]-C[i-1,4])/k)*(P.fit[i-1,2]-C[i-1,2]))),1/(e1^2))
		P.fit[i,2] ~ dlnorm(log(max(1,m*s1*(P.fit[i-1,1]-C[i-1,1])+s2*(P.fit[i-1,2]-C[i-1,2]))),1/(e2^2))
		P.fit[i,3] ~ dlnorm(log(max(1,(1-m)*s1*(P.fit[i-1,1]-C[i-1,1])+s3*(P.fit[i-1,3]-C[i-1,3]))),1/(e3^2))
		P.fit[i,4] ~ sum(P.fit[i,1:3])}
	
	for(c in 1:5){
		for(s in 1:5){
			P.predict[105*(c-1)+21*(s-1)+1,1:4] <- P[18,1:4]
			for(i in 1:20){
				P.predict[105*(c-1)+21*(s-1)+1+i,1] ~ dlnorm(log(max(1,exp(-((1-(c-1)/5)*P.predict[105*(c-1)+21*(s-1)+i,4])/k)*f*s2*((1-(c-1)/5)*(1-(s-1)/5)*P.predict[105*(c-1)+21*(s-1)+i,2]))),1/(e1^2))
				P.predict[105*(c-1)+21*(s-1)+1+i,2] ~ dlnorm(log(max(1,s2*((1-(c-1)/5)*P.predict[105*(c-1)+21*(s-1)+i,2])+s1*m*((1-(c-1)/5)*P.predict[105*(c-1)+21*(s-1)+i,1]))),1/(e2^2))
				P.predict[105*(c-1)+21*(s-1)+1+i,3] ~ dlnorm(log(max(1,s3*((1-(c-1)/5)*P.predict[105*(c-1)+21*(s-1)+i,3])+s1*(1-m)*((1-(c-1)/5)*P.predict[105*(c-1)+21*(s-1)+i,1]))),1/(e3^2))
				P.predict[105*(c-1)+21*(s-1)+1+i,4] ~ sum(P.predict[105*(c-1)+21*(s-1)+1+i,1:3])}}}
	for(c in 1:5){
		for(s in 1:5){
			P.predict[105*(c-1)+21*(s-1)+526,1:4] <- P[9,1:4]
			for(i in 1:20){
				P.predict[105*(c-1)+21*(s-1)+526+i,1] ~ dlnorm(log(max(1,exp(-((1-(c-1)/5)*P.predict[105*(c-1)+21*(s-1)+525+i,4])/k)*f*(s2-0.1)*((1-(c-1)/5)*(1-(s-1)/5)*P.predict[105*(c-1)+21*(s-1)+525+i,2]))),1/(e1^2))
				P.predict[105*(c-1)+21*(s-1)+526+i,2] ~ dlnorm(log(max(1,(s2-0.1)*((1-(c-1)/5)*P.predict[105*(c-1)+21*(s-1)+525+i,2])+s1*m*((1-(c-1)/5)*P.predict[105*(c-1)+21*(s-1)+525+i,1]))),1/(e2^2))
				P.predict[105*(c-1)+21*(s-1)+526+i,3] ~ dlnorm(log(max(1,(s3-0.1)*((1-(c-1)/5)*P.predict[105*(c-1)+21*(s-1)+525+i,3])+s1*(1-m)*((1-(c-1)/5)*P.predict[105*(c-1)+21*(s-1)+525+i,1]))),1/(e3^2))
				P.predict[105*(c-1)+21*(s-1)+526+i,4] ~ sum(P.predict[105*(c-1)+21*(s-1)+526+i,1:3])}}}
}
