# Supplementary material for: Too many wild boar? Modelling fertility control and culling to reduce wild boar numbers in isolated populations
Source: PLoS One. 2020 Sep 18;15(9):e0238429. doi: 10.1371/journal.pone.0238429 (PMC7500663; doi:10.1371/journal.pone.0238429)
Supplement: S2 File — (ZIP) [file pone.0238429.s002.zip › resources/rates.csv]

Publication	Type	Value
Ahmad 1995	f	5.7
Bieber 2005	f	4.5
Bieber 2005	f	6.5
Bieber 2005	f	6.8
Boitani 2014	f	5.8
Boitani 2014	f	4.5
Boitani 2014	f	4.8
Boitani 2014	f	4.5
Boitani 2014	f	4.95
Boitani 2014	f	4.9
Boitani 2014	f	5.2
Briedermann 1990	f	5.29
Gill 2015	f	4.3
Gill 2015	f	5.1
Gill 2015	f	6.1
Martys 1982	f	5.8
Moretti 2014	f	4.9
Náhlik 2003	f	6.8
Náhlik 2003	f	6.63
Oloff 1951	f	6.5
Servanty 2007	f	5.5
Boitani 2014	m	0.62
Boitani 2014	m	0.44
Boitani 2014	m	0.6
Boitani 2014	m	0.55
Boitani 2014	m	0.47
Boitani 2014	m	0.58
Fernández-Llario 1999	m	0.48
Focardi 1996	m	0.5
Náhlik 2003	m	0.55
Neet 1995	m	0.42
Servanty 2007	m	0.47
Bieber 2005	s1	0.25
Bieber 2005	s1	0.33
Bieber 2005	s1	0.52
Boitani 2014	s1	0.65
Focardi 1996	s1	0.2
Focardi 1996	s1	0.09
Focardi 1996	s1	0.44
Focardi 1996	s1	0.99
Focardi 1996	s1	0.66
Gamelon 2014	s1	0.68
Gill 2015	s1	0.75
Gonzailez-crespo 2018	s1	0.7
Jezerski 1977	s1	0.52
Keuling 2013	s1	0.73
Lange/Thulke 2018	s1	0.5
Martys 1982	s1	0.77
Náhlik 2003	s1	0.42
Náhlik 2003	s1	0.35
Neet 1995	s1	0.55
Servanty 2011	s1	0.55
Toigo 2008	s1	0.84
Bieber 2005	s2	0.31
Bieber 2005	s2	0.4
Bieber 2005	s2	0.6
Bieber 2005	s2	0.58
Bieber 2005	s2	0.66
Bieber 2005	s2	0.71
Focardi 1996	s2	0.73
Focardi 1996	s2	0.46
Focardi 1996	s2	0.39
Focardi 1996	s2	0.99
Focardi 1996	s2	0.64
Gamelon 2014	s2	0.82
Gill 2015	s2	0.81
Gonzailez-crespo 2018	s2	0.63
Jezerski 1977	s2	0.46
Keuling 2013	s2	0.97
Lange/Thulke 2018	s2	0.65
Servanty 2011	s2	0.75
Toigo 2008	s2	0.82
Bieber 2005	s3	0.31
Bieber 2005	s3	0.4
Bieber 2005	s3	0.6
Bieber 2005	s3	0.58
Bieber 2005	s3	0.66
Bieber 2005	s3	0.71
Focardi 1996	s3	0.73
Focardi 1996	s3	0.46
Focardi 1996	s3	0.39
Focardi 1996	s3	0.99
Focardi 1996	s3	0.64
Gamelon 2014	s3	0.67
Gill 2015	s3	0.81
Gonzailez-crespo 2018	s3	0.61
Jezerski 1977	s3	0.38
Keuling 2013	s3	0.94
Lange/Thulke 2018	s3	0.65
Toigo 2008	s3	0.84
