# Supplementary material for: Too many wild boar? Modelling fertility control and culling to reduce wild boar numbers in isolated populations
Source: PLoS One. 2020 Sep 18;15(9):e0238429. doi: 10.1371/journal.pone.0238429 (PMC7500663; doi:10.1371/journal.pone.0238429)
Supplement: S2 File — (ZIP) [file pone.0238429.s002.zip › model.R]

library("rjags")

data<-read.csv("./resources/data.csv",header=T,as.is=T)
P<-as.matrix(cbind(data[,2:4],rowSums(data[,2:4])))
C<-as.matrix(cbind(data[,5:7],rowSums(data[,5:7])))
inits=list(list(s1=0.7,s2=0.7,s3=0.7,f=9,m=0.3,k=1000,e1=0.5,e2=1.9,e3=0.2),
           list(s1=0.5,s2=0.5,s3=0.5,f=1,m=0.5,k=3000,e1=1.9,e2=0.2,e3=0.5),
           list(s1=0.3,s2=0.9,s3=0.9,f=9,m=0.7,k=19000,e1=0.2,e2=0.5,e3=1.9))
jags<-jags.model("./resources/model.bug",data=list("P"=P,"C"=C),inits=inits,n.chains=3,n.adapt=10000)
update(jags,100000)
samples<-coda.samples(jags,c("s1","s2","s3","f","m","k","e1","e2","e3"),100000,thin=1)
pdf("./parameters.pdf")
  plot(samples)
dev.off()
convergence<-gelman.diag(samples)
write.csv(rbind(convergence$psrf,"mpsrf"=c(NA,convergence$mpsrf)),"./convergence.csv")
parameters<-summary(samples)
parameters<-cbind(parameters$statistics[,1:2],parameters$quantiles[,c(3,1,5)])
write.csv(parameters,"./parameters.csv")
samples<-jags.samples(jags,c("s1","s2","s3","f","m","k","e1","e2","e3"),100000,thin=1)
pdf("./posteriors.pdf")
  par(mfrow=c(3,3))
  hist(samples$s1,xlab="Infant survival (s1)",col=8,breaks=20,xlim=c(0,1),freq=F,ylab="Probability density",main=NA)
  lines(density(rbeta(100000,1.9230543,1.5380227)),col="red")
  hist(samples$s2,xlab="Adult female survival (s2)",col=8,breaks=20,xlim=c(0,1),freq=F,ylab="Probability density",main=NA)
  lines(density(rbeta(100000,2.8902202,1.4618428)),col="red")
  hist(samples$s3,xlab="Adult male survival (s3)",col=8,breaks=20,xlim=c(0,1),freq=F,ylab="Probability density",main=NA)
  lines(density(rbeta(100000,2.8201067,1.5512821)),col="red")
  hist(samples$f,xlab="Maximum fecundity (f)",col=8,breaks=20,xlim=c(0,10),freq=F,ylab="Probability density",main=NA)
  lines(density(rgamma(100000,47.448382,8.659216)),col="red")
  hist(samples$m,xlab="Sex ratio F:M (m)",col=8,breaks=20,xlim=c(0,1),freq=F,ylab="Probability density",main=NA)
  lines(density(rbeta(100000,31.23182,29.24564)),col="red")
  hist(samples$k,xlab="Density dependence (k)",col=8,breaks=20,xlim=c(0,20000),freq=F,ylab="Probability density",main=NA)
  lines(density(runif(10000000,0,20000)),col="red")
  hist(samples$e1,xlab="Infant error(e1)",col=8,breaks=20,xlim=c(0,2),freq=F,ylab="Probability density",main=NA)
  lines(density(runif(100000,0,2)),col="red")
  hist(samples$e2,xlab="Adult female error (e2)",col=8,breaks=20,xlim=c(0,2),freq=F,ylab="Probability density",main=NA)
  lines(density(runif(100000,0,2)),col="red")
  hist(samples$e3,xlab="Adult male error (e3)",col=8,breaks=20,xlim=c(0,2),freq=F,ylab="Probability density",main=NA)
  lines(density(runif(100000,0,2)),col="red")
dev.off()
samples<-coda.samples(jags,c("P.fit"),100000,thin=1)
fit<-summary(samples)
fit<-cbind(fit$statistics[,1:2],fit$quantiles[,c(3,1,5)])
write.csv(fit,"./fit.csv")
pdf("./fit.pdf")
  par(mfrow=c(2,2))
  ylabs=c("Infants","Females","Males","Boar")
  for(i in 1:4){
    plot(cbind(2001:2018,fit[(18*(i-1)+1):(18*i),3]),ylim=c(min(fit[(18*(i-1)+1):(18*i),4]),max(fit[(18*(i-1)+1):(18*i),5])),type="l",xlab="Year",ylab=ylabs[i])
    lines(cbind(2001:2018,fit[(18*(i-1)+1):(18*i),4]),lty=2)
    lines(cbind(2001:2018,fit[(18*(i-1)+1):(18*i),5]),lty=2)
    points(cbind(2001:2016,P[1:16,i]),pch=17)
    points(cbind(2017:2018,P[17:18,i]),pch=2)}
dev.off()
samples<-coda.samples(jags,c("P.predict"),100000,thin=1)
predict<-summary(samples)
predict<-cbind(predict$statistics[,1:2],predict$quantiles[,c(3,1,5)])
write.csv(predict,"./predict.csv")
predict_median<-matrix(predict[3151:4200,3],nrow=21,ncol=50)
predict_2_5ci<-matrix(predict[3151:4200,4],nrow=21,ncol=50)
predict_97_5_ci<-matrix(predict[3151:4200,5],nrow=21,ncol=50)
pdf("./predictCP.pdf",height=17.5,width=17.5)
  par(mfrow=c(5,5))
  for(c in 1:5){
    for(s in 1:5){
      plot(cbind(2018:2038,predict_median[,(5*(c-1)+s)]),ylim=c(1,max(predict)),log="y",xlab="",ylab="",type="l",lwd=2)
      lines(cbind(2018:2038,predict_2_5ci[,(5*(c-1)+s)]),lty=2,lwd=2)
      lines(cbind(2018:2038,predict_97_5_ci[,(5*(c-1)+s)]),lty=2,lwd=2)
      abline(h=400,col="red",lwd=2)}}
dev.off()
pdf("./predictFD.pdf",height=17.5,width=17.5)
par(mfrow=c(5,5))
  for(c in 1:5){
    for(s in 1:5){
      plot(cbind(2018:2038,predict_median[,(5*(c-1)+s+25)]),ylim=c(1,max(predict)),log="y",xlab="",ylab="",type="l",lwd=2)
      lines(cbind(2018:2038,predict_2_5ci[,(5*(c-1)+s+25)]),lty=2,lwd=2)
      lines(cbind(2018:2038,predict_97_5_ci[,(5*(c-1)+s+25)]),lty=2,lwd=2)
      abline(h=400,col="red",lwd=2)}}
dev.off()
